# Supplementary material for: From Retention Time to Functional Group Assignment: A Chemical Database‐Driven Approach for High‐Resolution Mass Data of Marine Dissolved Organic Matter
Source: Rapid Commun Mass Spectrom. 2025 Apr 14;39(13):e10043. doi: 10.1002/rcm.10043 (PMC11997241; doi:10.1002/rcm.10043)
Supplement: Supplementary file 2 — Data S1 Supporting information [file RCM-39-e10043-s003.xlsx]

## Sheet: Table S4
Molecular Formula	Sample	waRT (min)	minRT (min)	maxRT (min)	max(abs. I.)	max(rel. I.)	Int. I.	O/C	H/C	DBE	NOSC
C17H22O8	Shallow North Sea	7	0	14	49800000	0.0061	350000000	0.471	1.294	7	-0.35
C17H22O8	Deep Southern Ocean	6	2	14	66700000	0.0079	386000000	0.471	1.294	7	-0.35
C17H22O8	Shallow Southern Ocean	7	2	12	28600000	0.0101	133000000	0.471	1.294	7	-0.35
C18H22O10	Shallow North Sea	6	0	13	65900000	0.0099	395000000	0.556	1.222	8	-0.11
C18H22O10	Deep Southern Ocean	5	2	13	79200000	0.0116	368000000	0.556	1.222	8	-0.11
C18H22O10	Shallow Southern Ocean	6	2	10	15200000	0.0104	63000000	0.556	1.222	8	-0.11
C18H22O8	Shallow North Sea	7	0	14	39800000	0.0055	294000000	0.444	1.222	8	-0.33
C18H22O8	Deep Southern Ocean	6	2	13	61900000	0.0066	364000000	0.444	1.222	8	-0.33
C18H22O8	Shallow Southern Ocean	7	2	14	31000000	0.008	136000000	0.444	1.222	8	-0.33
C18H22O9	Shallow North Sea	6	0	14	59200000	0.009	399000000	0.5	1.222	8	-0.22
C18H22O9	Deep Southern Ocean	6	2	14	78200000	0.0106	427000000	0.5	1.222	8	-0.22
C18H22O9	Shallow Southern Ocean	7	2	12	25200000	0.0115	109000000	0.5	1.222	8	-0.22
C18H24O10	Shallow North Sea	6	0	13	59700000	0.0068	371000000	0.556	1.333	7	-0.22
C18H24O10	Deep Southern Ocean	6	2	14	74500000	0.0096	384000000	0.556	1.333	7	-0.22
C18H24O10	Shallow Southern Ocean	6	2	14	18500000	0.0099	80700000	0.556	1.333	7	-0.22
C18H24O8	Shallow North Sea	7	2	14	53400000	0.0056	381000000	0.444	1.333	7	-0.44
C18H24O8	Deep Southern Ocean	7	2	14	77200000	0.0074	487000000	0.444	1.333	7	-0.44
C18H24O8	Shallow Southern Ocean	7	2	13	40000000	0.01	195000000	0.444	1.333	7	-0.44
C18H24O9	Shallow North Sea	7	0	14	65300000	0.0076	460000000	0.5	1.333	7	-0.33
C18H24O9	Deep Southern Ocean	6	2	14	89000000	0.0107	516000000	0.5	1.333	7	-0.33
C18H24O9	Shallow Southern Ocean	7	2	12	31600000	0.0132	149000000	0.5	1.333	7	-0.33
C19H22O10	Shallow North Sea	6	0	13	60800000	0.0095	373000000	0.526	1.158	9	-0.11
C19H22O10	Deep Southern Ocean	5	2	12	73400000	0.0108	377000000	0.526	1.158	9	-0.11
C19H22O10	Shallow Southern Ocean	6	2	10	16500000	0.0092	67900000	0.526	1.158	9	-0.11
C19H22O9	Shallow North Sea	7	0	14	43700000	0.0059	305000000	0.474	1.158	9	-0.21
C19H22O9	Deep Southern Ocean	6	2	13	67700000	0.0074	341000000	0.474	1.158	9	-0.21
C19H22O9	Shallow Southern Ocean	7	2	11	20700000	0.008	91200000	0.474	1.158	9	-0.21
C19H24O10	Shallow North Sea	6	0	13	88300000	0.0106	548000000	0.526	1.263	8	-0.21
C19H24O10	Deep Southern Ocean	6	2	13	119000000	0.0149	624000000	0.526	1.263	8	-0.21
C19H24O10	Shallow Southern Ocean	7	2	12	29500000	0.0147	128000000	0.526	1.263	8	-0.21
C19H24O11	Shallow North Sea	6	0	13	61100000	0.0072	352000000	0.579	1.263	8	-0.11
C19H24O11	Deep Southern Ocean	5	2	13	66800000	0.0094	342000000	0.579	1.263	8	-0.11
C19H24O11	Shallow Southern Ocean	6	2	10	12700000	0.0076	52100000	0.579	1.263	8	-0.11
C19H24O9	Shallow North Sea	7	0	14	68800000	0.0098	491000000	0.474	1.263	8	-0.32
C19H24O9	Deep Southern Ocean	6	2	14	118000000	0.0116	639000000	0.474	1.263	8	-0.32
C19H24O9	Shallow Southern Ocean	7	2	13	38600000	0.0139	186000000	0.474	1.263	8	-0.32
C19H26O10	Shallow North Sea	7	0	14	65200000	0.0068	438000000	0.526	1.368	7	-0.32
C19H26O10	Deep Southern Ocean	6	2	14	98000000	0.0095	528000000	0.526	1.368	7	-0.32
C19H26O10	Shallow Southern Ocean	7	2	12	28000000	0.0108	132000000	0.526	1.368	7	-0.32
C19H26O9	Shallow North Sea	8	0	13	67100000	0.0073	468000000	0.474	1.368	7	-0.42
C19H26O9	Deep Southern Ocean	7	2	14	104000000	0.0096	620000000	0.474	1.368	7	-0.42
C19H26O9	Shallow Southern Ocean	7	2	13	40100000	0.0112	203000000	0.474	1.368	7	-0.42
C20H18O9	Shallow North Sea	7	2	14	5660000	0.0007	42700000	0.45	0.9	12	0
C20H18O9	Deep Southern Ocean	2	2	2	1470000	0.0002	1470000	0.45	0.9	12	0
C20H18O9	Shallow Southern Ocean	12	6	14	171000000	0.1102	183000000	0.45	0.9	12	0
C20H24O10	Shallow North Sea	7	0	14	70700000	0.0075	449000000	0.5	1.2	9	-0.2
C20H24O10	Deep Southern Ocean	6	2	14	109000000	0.0119	561000000	0.5	1.2	9	-0.2
C20H24O10	Shallow Southern Ocean	7	2	12	28300000	0.0125	126000000	0.5	1.2	9	-0.2
C20H24O11	Shallow North Sea	6	0	13	64200000	0.008	372000000	0.55	1.2	9	-0.1
C20H24O11	Deep Southern Ocean	5	2	12	78800000	0.01	392000000	0.55	1.2	9	-0.1
C20H24O11	Shallow Southern Ocean	6	2	10	15700000	0.0094	66300000	0.55	1.2	9	-0.1
C20H24O9	Shallow North Sea	7	0	14	45700000	0.0052	333000000	0.45	1.2	9	-0.3
C20H24O9	Deep Southern Ocean	6	2	14	83600000	0.0079	473000000	0.45	1.2	9	-0.3
C20H24O9	Shallow Southern Ocean	7	2	14	31900000	0.0087	147000000	0.45	1.2	9	-0.3
C20H26O10	Shallow North Sea	7	0	14	85100000	0.0089	557000000	0.5	1.3	8	-0.3
C20H26O10	Deep Southern Ocean	6	2	14	137000000	0.0131	743000000	0.5	1.3	8	-0.3
C20H26O10	Shallow Southern Ocean	7	2	12	41000000	0.0147	192000000	0.5	1.3	8	-0.3
C20H26O11	Shallow North Sea	7	0	13	65100000	0.0068	408000000	0.55	1.3	8	-0.2
C20H26O11	Deep Southern Ocean	6	2	13	92500000	0.0096	466000000	0.55	1.3	8	-0.2
C20H26O11	Shallow Southern Ocean	7	2	11	19800000	0.0094	88100000	0.55	1.3	8	-0.2
C20H26O8	Shallow North Sea	8	0	14	41000000	0.0049	277000000	0.4	1.3	8	-0.5
C20H26O8	Deep Southern Ocean	8	2	14	78100000	0.0084	476000000	0.4	1.3	8	-0.5
C20H26O8	Shallow Southern Ocean	8	2	14	40900000	0.0098	203000000	0.4	1.3	8	-0.5
C20H26O9	Shallow North Sea	8	0	14	70100000	0.0076	484000000	0.45	1.3	8	-0.4
C20H26O9	Deep Southern Ocean	7	2	14	122000000	0.0115	716000000	0.45	1.3	8	-0.4
C20H26O9	Shallow Southern Ocean	7	2	14	47700000	0.0117	236000000	0.45	1.3	8	-0.4
C20H28O10	Shallow North Sea	8	0	14	62600000	0.0069	410000000	0.5	1.4	7	-0.4
C20H28O10	Deep Southern Ocean	7	2	14	90200000	0.0085	524000000	0.5	1.4	7	-0.4
C20H28O10	Shallow Southern Ocean	7	2	13	30700000	0.0084	152000000	0.5	1.4	7	-0.4
C20H28O11	Shallow North Sea	8	2	13	37900000	0.0041	249000000	0.55	1.4	7	-0.3
C20H28O11	Deep Southern Ocean	6	2	13	53800000	0.005	289000000	0.55	1.4	7	-0.3
C20H28O11	Shallow Southern Ocean	7	2	11	13500000	0.0051	64600000	0.55	1.4	7	-0.3
C20H28O8	Shallow North Sea	9	2	14	43500000	0.0064	274000000	0.4	1.4	7	-0.6
C20H28O8	Deep Southern Ocean	8	2	14	67200000	0.0091	440000000	0.4	1.4	7	-0.6
C20H28O8	Shallow Southern Ocean	9	2	14	36500000	0.0104	197000000	0.4	1.4	7	-0.6
C20H28O9	Shallow North Sea	8	0	14	61900000	0.0075	409000000	0.45	1.4	7	-0.5
C20H28O9	Deep Southern Ocean	7	2	14	91200000	0.0093	581000000	0.45	1.4	7	-0.5
C20H28O9	Shallow Southern Ocean	8	2	14	38400000	0.0091	209000000	0.45	1.4	7	-0.5
C21H24O10	Shallow North Sea	7	0	13	38600000	0.0043	254000000	0.476	1.143	10	-0.19
C21H24O10	Deep Southern Ocean	6	2	12	60300000	0.0059	310000000	0.476	1.143	10	-0.19
C21H24O10	Shallow Southern Ocean	7	2	11	16500000	0.0065	75500000	0.476	1.143	10	-0.19
C21H26O10	Shallow North Sea	7	0	14	64800000	0.0067	432000000	0.476	1.238	9	-0.29
C21H26O10	Deep Southern Ocean	6	2	14	106000000	0.0098	583000000	0.476	1.238	9	-0.29
C21H26O10	Shallow Southern Ocean	7	2	12	31600000	0.0112	154000000	0.476	1.238	9	-0.29
C21H26O11	Shallow North Sea	7	0	13	62400000	0.0065	396000000	0.524	1.238	9	-0.19
C21H26O11	Deep Southern Ocean	6	2	13	89900000	0.009	467000000	0.524	1.238	9	-0.19
C21H26O11	Shallow Southern Ocean	7	2	11	22900000	0.0103	99300000	0.524	1.238	9	-0.19
C21H26O9	Shallow North Sea	8	0	14	43500000	0.0048	299000000	0.429	1.238	9	-0.38
C21H26O9	Deep Southern Ocean	7	2	14	80800000	0.0077	472000000	0.429	1.238	9	-0.38
C21H26O9	Shallow Southern Ocean	8	2	13	33500000	0.008	164000000	0.429	1.238	9	-0.38
C21H28O10	Shallow North Sea	8	0	14	73000000	0.0081	481000000	0.476	1.333	8	-0.38
C21H28O10	Deep Southern Ocean	7	2	14	113000000	0.0106	670000000	0.476	1.333	8	-0.38
C21H28O10	Shallow Southern Ocean	7	2	14	39900000	0.0107	201000000	0.476	1.333	8	-0.38
C21H28O11	Shallow North Sea	8	2	14	58800000	0.0063	388000000	0.524	1.333	8	-0.29
C21H28O11	Deep Southern Ocean	6	2	13	83900000	0.0078	467000000	0.524	1.333	8	-0.29
C21H28O11	Shallow Southern Ocean	7	2	13	23000000	0.0084	110000000	0.524	1.333	8	-0.29
C21H28O8	Shallow North Sea	9	0	14	33100000	0.0048	206000000	0.381	1.333	8	-0.57
C21H28O8	Deep Southern Ocean	9	2	14	62100000	0.0087	384000000	0.381	1.333	8	-0.57
C21H28O8	Shallow Southern Ocean	9	2	14	31900000	0.0096	171000000	0.381	1.333	8	-0.57
C21H28O9	Shallow North Sea	8	0	14	60100000	0.0073	387000000	0.429	1.333	8	-0.48
C21H28O9	Deep Southern Ocean	8	2	14	98100000	0.0103	609000000	0.429	1.333	8	-0.48
C21H28O9	Shallow Southern Ocean	8	2	14	42300000	0.0101	221000000	0.429	1.333	8	-0.48
C21H30O10	Shallow North Sea	9	0	14	51600000	0.0066	320000000	0.476	1.429	7	-0.48
C21H30O10	Deep Southern Ocean	8	2	14	65900000	0.0067	410000000	0.476	1.429	7	-0.48
C21H30O10	Shallow Southern Ocean	8	2	14	25000000	0.006	133000000	0.476	1.429	7	-0.48
C21H30O9	Shallow North Sea	9	2	14	46300000	0.0067	283000000	0.429	1.429	7	-0.57
C21H30O9	Deep Southern Ocean	8	2	14	64300000	0.0081	420000000	0.429	1.429	7	-0.57
C21H30O9	Shallow Southern Ocean	8	2	14	29700000	0.0081	166000000	0.429	1.429	7	-0.57
C22H26O10	Shallow North Sea	8	2	14	34700000	0.0036	232000000	0.455	1.182	10	-0.27
C22H26O10	Deep Southern Ocean	7	2	14	57600000	0.0054	324000000	0.455	1.182	10	-0.27
C22H26O10	Shallow Southern Ocean	7	2	12	19500000	0.0054	92800000	0.455	1.182	10	-0.27
C22H26O11	Shallow North Sea	7	0	13	39300000	0.0045	264000000	0.5	1.182	10	-0.18
C22H26O11	Deep Southern Ocean	6	2	12	59400000	0.0056	307000000	0.5	1.182	10	-0.18
C22H26O11	Shallow Southern Ocean	7	2	11	15800000	0.0068	70600000	0.5	1.182	10	-0.18
C22H28O10	Shallow North Sea	8	0	14	54800000	0.0061	354000000	0.455	1.273	9	-0.36
C22H28O10	Deep Southern Ocean	7	2	14	91900000	0.0087	525000000	0.455	1.273	9	-0.36
C22H28O10	Shallow Southern Ocean	7	2	13	32300000	0.0081	161000000	0.455	1.273	9	-0.36
C22H28O11	Shallow North Sea	8	0	13	56200000	0.0059	363000000	0.5	1.273	9	-0.27
C22H28O11	Deep Southern Ocean	7	2	13	79900000	0.0074	446000000	0.5	1.273	9	-0.27
C22H28O11	Shallow Southern Ocean	7	2	12	23100000	0.0078	111000000	0.5	1.273	9	-0.27
C22H28O12	Shallow North Sea	7	0	13	44000000	0.0047	287000000	0.545	1.273	9	-0.18
C22H28O12	Deep Southern Ocean	6	2	12	57900000	0.0057	302000000	0.545	1.273	9	-0.18
C22H28O12	Shallow Southern Ocean	7	2	11	14600000	0.0064	61000000	0.545	1.273	9	-0.18
C22H28O9	Shallow North Sea	9	0	14	35400000	0.0043	233000000	0.409	1.273	9	-0.45
C22H28O9	Deep Southern Ocean	8	2	14	71000000	0.0072	412000000	0.409	1.273	9	-0.45
C22H28O9	Shallow Southern Ocean	8	2	14	28700000	0.0071	150000000	0.409	1.273	9	-0.45
C22H30O10	Shallow North Sea	9	2	14	57300000	0.0072	359000000	0.455	1.364	8	-0.45
C22H30O10	Deep Southern Ocean	8	2	14	82800000	0.0084	504000000	0.455	1.364	8	-0.45
C22H30O10	Shallow Southern Ocean	8	2	14	31200000	0.0075	170000000	0.455	1.364	8	-0.45
C22H30O11	Shallow North Sea	8	2	14	50100000	0.006	319000000	0.5	1.364	8	-0.36
C22H30O11	Deep Southern Ocean	7	2	14	65200000	0.0061	389000000	0.5	1.364	8	-0.36
C22H30O11	Shallow Southern Ocean	7	2	13	21800000	0.0058	109000000	0.5	1.364	8	-0.36
C22H30O9	Shallow North Sea	9	2	14	43100000	0.0062	261000000	0.409	1.364	8	-0.55
C22H30O9	Deep Southern Ocean	8	2	14	70600000	0.0087	433000000	0.409	1.364	8	-0.55
C22H30O9	Shallow Southern Ocean	9	2	14	30200000	0.0085	168000000	0.409	1.364	8	-0.55
C23H28O11	Shallow North Sea	8	0	14	36400000	0.0038	241000000	0.478	1.217	10	-0.26
C23H28O11	Deep Southern Ocean	7	2	12	53600000	0.005	303000000	0.478	1.217	10	-0.26
C23H28O11	Shallow Southern Ocean	7	2	12	16400000	0.0056	81100000	0.478	1.217	10	-0.26
C23H30O10	Shallow North Sea	9	2	14	42400000	0.0053	265000000	0.435	1.304	9	-0.43
C23H30O10	Deep Southern Ocean	8	2	14	67100000	0.0069	400000000	0.435	1.304	9	-0.43
C23H30O10	Shallow Southern Ocean	8	2	14	25100000	0.0061	137000000	0.435	1.304	9	-0.43
C23H30O11	Shallow North Sea	8	0	14	46900000	0.0054	305000000	0.478	1.304	9	-0.35
C23H30O11	Deep Southern Ocean	7	2	14	66700000	0.0063	392000000	0.478	1.304	9	-0.35
C23H30O11	Shallow Southern Ocean	7	2	12	22600000	0.006	113000000	0.478	1.304	9	-0.35
C23H30O12	Shallow North Sea	8	0	14	42300000	0.0045	274000000	0.522	1.304	9	-0.26
C23H30O12	Deep Southern Ocean	7	2	13	53300000	0.0049	299000000	0.522	1.304	9	-0.26
C23H30O12	Shallow Southern Ocean	7	2	11	15600000	0.0053	72400000	0.522	1.304	9	-0.26
C23H32O10	Shallow North Sea	9	2	14	39500000	0.0059	237000000	0.435	1.391	8	-0.52
C23H32O10	Deep Southern Ocean	8	2	14	56400000	0.0068	344000000	0.435	1.391	8	-0.52
C23H32O10	Shallow Southern Ocean	8	2	14	22300000	0.006	125000000	0.435	1.391	8	-0.52

## Sheet: Table S5
Molecular Formula	Sample	waRT (min)	minRT (min)	maxRT (min)	max(abs. I.)	max(rel. I.)	Int. I.	O/C	H/C	DBE	NOSC
C17H22O8	Shallow North Sea	6	2	10	1730000	0.0075	6490000	0.471	1.294	7	-0.35
C17H22O8	Deep Southern Ocean	5	2	11	1670000	0.0102	6530000	0.471	1.294	7	-0.35
C17H22O8	Shallow Southern Ocean	6	2	14	1730000	0.01	6580000	0.471	1.294	7	-0.35
C18H22O10	Shallow North Sea	6	2	10	1130000	0.0079	4750000	0.556	1.222	8	-0.11
C18H22O10	Deep Southern Ocean	5	2	10	1060000	0.0092	3990000	0.556	1.222	8	-0.11
C18H22O10	Shallow Southern Ocean	5	2	10	989000	0.0096	3930000	0.556	1.222	8	-0.11
C18H22O8	Shallow North Sea	6	2	10	1230000	0.0052	4760000	0.444	1.222	8	-0.33
C18H22O8	Deep Southern Ocean	6	2	10	1580000	0.008	5850000	0.444	1.222	8	-0.33
C18H22O8	Shallow Southern Ocean	6	2	10	1590000	0.0079	5810000	0.444	1.222	8	-0.33
C18H22O9	Shallow North Sea	6	2	11	1380000	0.0082	5720000	0.5	1.222	8	-0.22
C18H22O9	Deep Southern Ocean	5	2	11	1390000	0.0111	5810000	0.5	1.222	8	-0.22
C18H22O9	Shallow Southern Ocean	5	2	10	1420000	0.0117	5780000	0.5	1.222	8	-0.22
C18H24O10	Shallow North Sea	6	2	10	1400000	0.0057	5440000	0.556	1.333	7	-0.22
C18H24O10	Deep Southern Ocean	5	2	10	1010000	0.0076	4180000	0.556	1.333	7	-0.22
C18H24O10	Shallow Southern Ocean	5	2	10	988000	0.0077	4180000	0.556	1.333	7	-0.22
C18H24O8	Shallow North Sea	6	2	10	1170000	0.0057	4560000	0.444	1.333	7	-0.44
C18H24O8	Deep Southern Ocean	6	2	11	1020000	0.0091	4410000	0.444	1.333	7	-0.44
C18H24O8	Shallow Southern Ocean	6	2	11	1090000	0.0091	4320000	0.444	1.333	7	-0.44
C18H24O9	Shallow North Sea	6	2	13	2030000	0.0072	7400000	0.5	1.333	7	-0.33
C18H24O9	Deep Southern Ocean	6	2	11	1680000	0.0106	7020000	0.5	1.333	7	-0.33
C18H24O9	Shallow Southern Ocean	6	2	11	1760000	0.0108	7100000	0.5	1.333	7	-0.33
C19H22O10	Shallow North Sea	6	2	9	914000	0.0063	3900000	0.526	1.158	9	-0.11
C19H22O10	Deep Southern Ocean	5	2	10	969000	0.0082	3640000	0.526	1.158	9	-0.11
C19H22O10	Shallow Southern Ocean	5	2	11	891000	0.0083	3550000	0.526	1.158	9	-0.11
C19H22O9	Shallow North Sea	6	2	10	929000	0.0048	3810000	0.474	1.158	9	-0.21
C19H22O9	Deep Southern Ocean	5	2	10	993000	0.0072	4000000	0.474	1.158	9	-0.21
C19H22O9	Shallow Southern Ocean	5	2	10	1020000	0.007	3960000	0.474	1.158	9	-0.21
C19H24O10	Shallow North Sea	5	2	9	1010000	0.0075	2870000	0.526	1.263	8	-0.21
C19H24O10	Deep Southern Ocean	5	2	10	737000	0.0108	3260000	0.526	1.263	8	-0.21
C19H24O10	Shallow Southern Ocean	5	2	10	633000	0.0111	3140000	0.526	1.263	8	-0.21
C19H24O11	Shallow North Sea	6	2	9	925000	0.0051	3920000	0.579	1.263	8	-0.11
C19H24O11	Deep Southern Ocean	5	2	9	804000	0.006	2980000	0.579	1.263	8	-0.11
C19H24O11	Shallow Southern Ocean	5	2	9	745000	0.0062	2920000	0.579	1.263	8	-0.11
C19H24O9	Shallow North Sea	6	2	10	1800000	0.0068	6660000	0.474	1.263	8	-0.32
C19H24O9	Deep Southern Ocean	6	2	10	1890000	0.0109	7590000	0.474	1.263	8	-0.32
C19H24O9	Shallow Southern Ocean	6	2	10	1950000	0.011	7670000	0.474	1.263	8	-0.32
C19H26O10	Shallow North Sea	7	2	11	1660000	0.0055	5520000	0.526	1.368	7	-0.32
C19H26O10	Deep Southern Ocean	6	2	10	1260000	0.007	4870000	0.526	1.368	7	-0.32
C19H26O10	Shallow Southern Ocean	6	2	10	1300000	0.0072	4870000	0.526	1.368	7	-0.32
C19H26O9	Shallow North Sea	7	2	10	2160000	0.0071	7420000	0.474	1.368	7	-0.42
C19H26O9	Deep Southern Ocean	6	2	10	1810000	0.0087	7630000	0.474	1.368	7	-0.42
C19H26O9	Shallow Southern Ocean	6	2	10	1930000	0.0088	7790000	0.474	1.368	7	-0.42
C20H18O9	Shallow North Sea	6	2	10	76600	0.0004	370000	0.45	0.9	12	0
C20H18O9	Deep Southern Ocean	5	3	10	20600	0.0001	54100	0.45	0.9	12	0
C20H18O9	Shallow Southern Ocean	5	2	9	16500	0.0001	55700	0.45	0.9	12	0
C20H24O10	Shallow North Sea	6	2	10	1200000	0.0058	4850000	0.5	1.2	9	-0.2
C20H24O10	Deep Southern Ocean	5	2	10	1200000	0.0088	4990000	0.5	1.2	9	-0.2
C20H24O10	Shallow Southern Ocean	5	2	10	1210000	0.0088	4930000	0.5	1.2	9	-0.2
C20H24O11	Shallow North Sea	6	2	9	904000	0.0053	3910000	0.55	1.2	9	-0.1
C20H24O11	Deep Southern Ocean	5	2	10	874000	0.0068	3330000	0.55	1.2	9	-0.1
C20H24O11	Shallow Southern Ocean	5	2	10	844000	0.007	3270000	0.55	1.2	9	-0.1
C20H24O9	Shallow North Sea	6	2	10	1110000	0.0039	4080000	0.45	1.2	9	-0.3
C20H24O9	Deep Southern Ocean	6	2	10	1290000	0.0066	5050000	0.45	1.2	9	-0.3
C20H24O9	Shallow Southern Ocean	6	2	11	1310000	0.0064	5030000	0.45	1.2	9	-0.3
C20H26O10	Shallow North Sea	6	2	10	1960000	0.0065	7040000	0.5	1.3	8	-0.3
C20H26O10	Deep Southern Ocean	6	2	10	1660000	0.0095	6860000	0.5	1.3	8	-0.3
C20H26O10	Shallow Southern Ocean	6	2	11	1690000	0.0094	6860000	0.5	1.3	8	-0.3
C20H26O11	Shallow North Sea	6	2	10	1300000	0.0048	5030000	0.55	1.3	8	-0.2
C20H26O11	Deep Southern Ocean	5	2	11	988000	0.0065	4030000	0.55	1.3	8	-0.2
C20H26O11	Shallow Southern Ocean	5	2	11	961000	0.0066	3990000	0.55	1.3	8	-0.2
C20H26O8	Shallow North Sea	7	2	10	1240000	0.0041	4250000	0.4	1.3	8	-0.5
C20H26O8	Deep Southern Ocean	7	2	10	1920000	0.0084	6730000	0.4	1.3	8	-0.5
C20H26O8	Shallow Southern Ocean	7	2	11	2010000	0.0084	6840000	0.4	1.3	8	-0.5
C20H26O9	Shallow North Sea	6	2	11	1350000	0.0047	5130000	0.45	1.3	8	-0.4
C20H26O9	Deep Southern Ocean	6	2	11	1120000	0.0079	4790000	0.45	1.3	8	-0.4
C20H26O9	Shallow Southern Ocean	6	2	11	1170000	0.0081	4720000	0.45	1.3	8	-0.4
C20H28O10	Shallow North Sea	7	2	9	1750000	0.0058	6180000	0.5	1.4	7	-0.4
C20H28O10	Deep Southern Ocean	6	2	10	1230000	0.006	5260000	0.5	1.4	7	-0.4
C20H28O10	Shallow Southern Ocean	6	2	10	1310000	0.0061	5370000	0.5	1.4	7	-0.4
C20H28O11	Shallow North Sea	7	2	10	1080000	0.0036	4080000	0.55	1.4	7	-0.3
C20H28O11	Deep Southern Ocean	6	2	11	655000	0.0036	2750000	0.55	1.4	7	-0.3
C20H28O11	Shallow Southern Ocean	6	2	10	665000	0.0035	2770000	0.55	1.4	7	-0.3
C20H28O8	Shallow North Sea	7	2	10	1460000	0.005	4630000	0.4	1.4	7	-0.6
C20H28O8	Deep Southern Ocean	7	2	11	1700000	0.0088	6450000	0.4	1.4	7	-0.6
C20H28O8	Shallow Southern Ocean	7	2	11	1820000	0.0088	6680000	0.4	1.4	7	-0.6
C20H28O9	Shallow North Sea	7	2	9	1800000	0.0061	5030000	0.45	1.4	7	-0.5
C20H28O9	Deep Southern Ocean	7	2	11	1350000	0.0073	4340000	0.45	1.4	7	-0.5
C20H28O9	Shallow Southern Ocean	7	2	11	1400000	0.0073	4360000	0.45	1.4	7	-0.5
C21H24O10	Shallow North Sea	6	2	9	660000	0.0028	2620000	0.476	1.143	10	-0.19
C21H24O10	Deep Southern Ocean	5	2	10	668000	0.0042	2660000	0.476	1.143	10	-0.19
C21H24O10	Shallow Southern Ocean	5	2	11	666000	0.0043	2600000	0.476	1.143	10	-0.19
C21H26O10	Shallow North Sea	6	2	10	1390000	0.0047	5030000	0.476	1.238	9	-0.29
C21H26O10	Deep Southern Ocean	6	2	11	1320000	0.0072	5400000	0.476	1.238	9	-0.29
C21H26O10	Shallow Southern Ocean	6	2	11	1340000	0.0071	5380000	0.476	1.238	9	-0.29
C21H26O11	Shallow North Sea	6	2	10	1170000	0.0045	4680000	0.524	1.238	9	-0.19
C21H26O11	Deep Southern Ocean	5	2	10	1000000	0.0066	4140000	0.524	1.238	9	-0.19
C21H26O11	Shallow Southern Ocean	5	2	10	994000	0.0069	4070000	0.524	1.238	9	-0.19
C21H26O9	Shallow North Sea	7	2	11	1100000	0.0036	3690000	0.429	1.238	9	-0.38
C21H26O9	Deep Southern Ocean	6	2	11	1290000	0.0057	4930000	0.429	1.238	9	-0.38
C21H26O9	Shallow Southern Ocean	6	2	11	1330000	0.0058	4950000	0.429	1.238	9	-0.38
C21H28O10	Shallow North Sea	7	2	10	1840000	0.0061	6630000	0.476	1.333	8	-0.38
C21H28O10	Deep Southern Ocean	6	2	12	1560000	0.0074	6490000	0.476	1.333	8	-0.38
C21H28O10	Shallow Southern Ocean	6	2	10	1620000	0.0071	6440000	0.476	1.333	8	-0.38
C21H28O11	Shallow North Sea	7	2	10	1480000	0.0049	5470000	0.524	1.333	8	-0.29
C21H28O11	Deep Southern Ocean	6	2	10	1070000	0.0057	4360000	0.524	1.333	8	-0.29
C21H28O11	Shallow Southern Ocean	6	2	11	1070000	0.0056	4340000	0.524	1.333	8	-0.29
C21H28O8	Shallow North Sea	7	2	10	1010000	0.0034	3100000	0.381	1.333	8	-0.57
C21H28O8	Deep Southern Ocean	7	2	11	1400000	0.0075	5110000	0.381	1.333	8	-0.57
C21H28O8	Shallow Southern Ocean	7	2	11	1470000	0.0072	5200000	0.381	1.333	8	-0.57
C21H28O9	Shallow North Sea	7	2	10	1500000	0.0051	5350000	0.429	1.333	8	-0.48
C21H28O9	Deep Southern Ocean	7	2	11	1780000	0.0078	6630000	0.429	1.333	8	-0.48
C21H28O9	Shallow Southern Ocean	7	2	11	1860000	0.0077	6720000	0.429	1.333	8	-0.48
C21H30O10	Shallow North Sea	7	2	10	1580000	0.0054	5270000	0.476	1.429	7	-0.48
C21H30O10	Deep Southern Ocean	7	2	11	1110000	0.0049	4390000	0.476	1.429	7	-0.48
C21H30O10	Shallow Southern Ocean	7	2	11	1180000	0.0049	4510000	0.476	1.429	7	-0.48
C21H30O9	Shallow North Sea	7	2	10	1510000	0.0052	4700000	0.429	1.429	7	-0.57
C21H30O9	Deep Southern Ocean	7	2	11	1300000	0.0069	5060000	0.429	1.429	7	-0.57
C21H30O9	Shallow Southern Ocean	7	2	11	1380000	0.0069	5220000	0.429	1.429	7	-0.57
C22H26O10	Shallow North Sea	6	2	10	717000	0.0024	2610000	0.455	1.182	10	-0.27
C22H26O10	Deep Southern Ocean	6	2	10	732000	0.0036	2890000	0.455	1.182	10	-0.27
C22H26O10	Shallow Southern Ocean	6	2	10	743000	0.0037	2870000	0.455	1.182	10	-0.27
C22H26O11	Shallow North Sea	6	2	10	741000	0.0029	2950000	0.5	1.182	10	-0.18
C22H26O11	Deep Southern Ocean	5	2	11	651000	0.0043	2700000	0.5	1.182	10	-0.18
C22H26O11	Shallow Southern Ocean	5	2	10	670000	0.0043	2670000	0.5	1.182	10	-0.18
C22H28O10	Shallow North Sea	7	2	10	1310000	0.0043	4590000	0.455	1.273	9	-0.36
C22H28O10	Deep Southern Ocean	6	2	11	1240000	0.006	5070000	0.455	1.273	9	-0.36
C22H28O10	Shallow Southern Ocean	6	2	10	1300000	0.0059	5080000	0.455	1.273	9	-0.36
C22H28O11	Shallow North Sea	7	2	9	981000	0.0036	3410000	0.5	1.273	9	-0.27
C22H28O11	Deep Southern Ocean	6	2	10	855000	0.0053	3100000	0.5	1.273	9	-0.27
C22H28O11	Shallow Southern Ocean	6	2	10	932000	0.0053	3030000	0.5	1.273	9	-0.27
C22H28O12	Shallow North Sea	6	2	10	929000	0.0033	3610000	0.545	1.273	9	-0.18
C22H28O12	Deep Southern Ocean	5	2	9	680000	0.0043	2720000	0.545	1.273	9	-0.18
C22H28O12	Shallow Southern Ocean	6	2	10	669000	0.0042	2690000	0.545	1.273	9	-0.18
C22H28O9	Shallow North Sea	7	2	10	835000	0.0028	2990000	0.409	1.273	9	-0.45
C22H28O9	Deep Southern Ocean	7	2	11	1170000	0.0051	4250000	0.409	1.273	9	-0.45
C22H28O9	Shallow Southern Ocean	7	2	11	1230000	0.0051	4320000	0.409	1.273	9	-0.45
C22H30O10	Shallow North Sea	7	2	10	1560000	0.0053	5340000	0.455	1.364	8	-0.45
C22H30O10	Deep Southern Ocean	7	2	11	1340000	0.0059	5310000	0.455	1.364	8	-0.45
C22H30O10	Shallow Southern Ocean	7	2	11	1410000	0.0059	5390000	0.455	1.364	8	-0.45
C22H30O11	Shallow North Sea	7	2	10	1310000	0.0045	3830000	0.5	1.364	8	-0.36
C22H30O11	Deep Southern Ocean	6	2	11	912000	0.004	3030000	0.5	1.364	8	-0.36
C22H30O11	Shallow Southern Ocean	6	2	11	977000	0.0041	2990000	0.5	1.364	8	-0.36
C22H30O9	Shallow North Sea	7	2	10	1250000	0.0043	3820000	0.409	1.364	8	-0.55
C22H30O9	Deep Southern Ocean	7	2	11	1330000	0.0067	4950000	0.409	1.364	8	-0.55
C22H30O9	Shallow Southern Ocean	7	2	11	1370000	0.0066	5090000	0.409	1.364	8	-0.55
C23H28O11	Shallow North Sea	7	2	10	799000	0.0026	2900000	0.478	1.217	10	-0.26
C23H28O11	Deep Southern Ocean	6	2	10	718000	0.0037	2830000	0.478	1.217	10	-0.26
C23H28O11	Shallow Southern Ocean	6	2	10	711000	0.0037	2790000	0.478	1.217	10	-0.26
C23H30O10	Shallow North Sea	7	2	10	1060000	0.0036	3670000	0.435	1.304	9	-0.43
C23H30O10	Deep Southern Ocean	7	2	11	1120000	0.0049	4320000	0.435	1.304	9	-0.43
C23H30O10	Shallow Southern Ocean	7	2	11	1190000	0.0049	4350000	0.435	1.304	9	-0.43
C23H30O11	Shallow North Sea	7	2	10	1160000	0.0038	4250000	0.478	1.304	9	-0.35
C23H30O11	Deep Southern Ocean	6	2	11	942000	0.0046	3930000	0.478	1.304	9	-0.35
C23H30O11	Shallow Southern Ocean	6	2	10	976000	0.0046	3920000	0.478	1.304	9	-0.35
C23H30O12	Shallow North Sea	7	2	10	964000	0.0032	3620000	0.522	1.304	9	-0.26
C23H30O12	Deep Southern Ocean	6	2	10	715000	0.0037	2780000	0.522	1.304	9	-0.26
C23H30O12	Shallow Southern Ocean	6	2	10	728000	0.0037	2770000	0.522	1.304	9	-0.26
C23H32O10	Shallow North Sea	8	2	10	1220000	0.0043	3830000	0.435	1.391	8	-0.52
C23H32O10	Deep Southern Ocean	7	2	11	1060000	0.0053	4060000	0.435	1.391	8	-0.52
C23H32O10	Shallow Southern Ocean	7	2	11	1120000	0.0052	4160000	0.435	1.391	8	-0.52

## Sheet: Table S6
Molecular Formula	ROH	RCHO	RCOR	RCOOH	RCOOR	ROR	RCCH	RINGS	AROMATIC	avg(xlogP) (sd)	#Nobs.
C17H22O8	475	14	81	55	455	494	7	602	127	0.35 (1.18)	260
C18H22O10	334	1	29	44	288	255	0	291	126	0.43 (0.89)	128
C18H22O8	596	11	165	213	1074	858	12	1079	494	1.43 (1.02)	524
C18H22O9	539	6	64	45	481	381	2	544	185	0.43 (0.99)	226
C18H24O10	370	2	22	54	302	194	4	202	58	-0.04 (1.10)	129
C18H24O8	358	5	69	117	624	512	6	556	133	1.21 (1.19)	303
C18H24O9	330	13	16	68	255	263	1	265	86	0.44 (0.95)	140
C19H22O10	205	9	42	20	300	194	1	253	119	0.62 (1.09)	109
C19H22O9	498	11	116	25	382	469	0	636	250	0.41 (1.26)	212
C19H24O10	370	1	30	7	235	288	3	298	111	0.06 (1.26)	117
C19H24O11	93	1	19	4	92	72	0	76	19	-0.57 (1.52)	35
C19H24O9	694	13	91	33	498	524	7	688	202	0.26 (1.13)	266
C19H26O10	433	5	19	22	222	324	5	279	78	-0.21 (1.33)	127
C19H26O9	321	3	34	24	232	255	6	279	72	0.44 (1.26)	125
C20H18O9	804	9	262	77	164	499	0	803	546	1.39 (1.05)	228
C20H24O10	1367	4	83	37	1284	845	2	2081	320	0.06 (1.20)	494
C20H24O11	720	0	18	3	524	287	0	912	74	-0.89 (1.06)	189
C20H24O9	913	8	105	50	730	813	3	1395	368	0.71 (1.14)	377
C20H26O10	764	2	75	39	486	419	10	641	153	0.14 (1.61)	231
C20H26O11	702	1	15	36	246	337	1	398	113	-0.71 (1.25)	147
C20H26O8	1122	31	247	189	1115	1110	6	1720	366	1.28 (1.47)	638
C20H26O9	860	4	99	27	598	569	2	971	180	0.31 (1.61)	309
C20H28O10	973	3	16	30	269	642	4	616	145	-0.70 (1.42)	223
C20H28O11	690	3	28	32	179	469	0	433	94	-1.02 (1.45)	147
C20H28O8	1179	11	143	106	680	855	22	1231	143	0.95 (1.47)	471
C20H28O9	631	8	47	37	223	322	4	570	57	-0.25 (1.65)	170
C21H24O10	1494	6	159	28	192	669	0	921	465	0.46 (0.86)	277
C21H26O10	1028	1	164	27	988	879	0	1149	425	0.84 (1.38)	410
C21H26O11	279	0	27	4	315	299	0	292	133	0.89 (1.33)	113
C21H26O9	653	11	150	14	681	662	2	892	214	0.95 (1.14)	318
C21H28O10	810	11	45	50	345	450	9	607	142	0.01 (1.41)	211
C21H28O11	361	2	8	14	97	200	12	222	72	-1.01 (1.21)	72
C21H28O8	764	7	176	77	1055	1036	7	1331	258	1.65 (1.25)	529
C21H28O9	1152	4	111	42	642	814	1	1083	164	0.40 (1.27)	383
C21H30O10	336	7	29	24	88	254	1	228	30	-0.44 (1.44)	85
C21H30O9	1197	32	64	66	404	596	1	795	90	0.21 (1.50)	314
C22H26O10	1042	11	143	50	461	822	62	889	408	1.01 (1.39)	304
C22H26O11	1187	1	77	19	386	750	0	964	343	-0.14 (1.18)	257
C22H28O10	609	12	109	29	597	601	0	699	215	0.96 (1.39)	258
C22H28O11	390	0	35	4	251	385	2	390	123	0.15 (1.10)	120
C22H28O12	442	0	15	5	210	325	0	348	105	-0.86 (1.26)	101
C22H28O9	560	28	92	13	627	568	2	763	185	1.14 (1.10)	280
C22H30O10	301	3	29	39	234	327	4	276	94	1.16 (1.68)	120
C22H30O11	162	0	6	10	94	142	0	106	36	0.19 (1.55)	47
C22H30O9	553	2	85	48	487	548	0	746	117	1.07 (1.30)	251
C23H28O11	1204	4	58	50	477	850	8	1444	298	-0.20 (1.10)	288
C23H30O10	408	5	32	15	445	535	8	491	178	1.36 (1.33)	190
C23H30O11	445	4	16	37	213	333	2	361	122	0.34 (1.18)	118
C23H30O12	497	3	11	52	162	311	1	331	108	-0.20 (1.05)	104
C23H32O10	316	5	12	22	231	212	1	247	71	1.67 (1.36)	105

## Sheet: Table S7
Molecular formulas	wa(RT)	wa(RT)	mean(XLogP)	ROH	RCHO	RCOR	RCOOH	RCOOR	ROR	RINGS	AROMATIC	#Nobs.
	LC-FT-ICR-MS	LC-Ft-Orbitrap-MS
C17H22O8	6	6	0.35	2 [0, 5]	0 [0, 1]	0 [0, 2]	0 [0, 3]	2 [0, 4]	2 [0, 5]	2 [0, 4]	0 [0, 1]	260
C18H22O10	6	5	0.43	3 [0, 5]	0 [0, 0]	0 [0, 2]	0 [0, 2]	2 [0, 4]	2 [0, 4]	2 [0, 3]	1 [0, 2]	128
C18H22O8	7	6	1.43	0 [0, 5]	0 [0, 0]	0 [0, 2]	0 [0, 4]	2 [0, 4]	2 [0, 5]	2 [0, 5]	1 [0, 2]	524
C18H22O9	6	5	0.43	2 [0, 6]	0 [0, 0]	0 [0, 1]	0 [0, 2]	2 [0, 4]	2 [0, 4]	2 [0, 5]	1 [0, 2]	226
C18H24O10	6	6	-0.04	2 [0, 6]	0 [0, 0]	0 [0, 2]	0 [0, 2]	2 [0, 5]	2 [0, 4]	2 [0, 3]	0 [0, 1]	129
C18H24O8	7	6	1.21	1 [0, 4]	0 [0, 0]	0 [0, 2]	0 [0, 4]	2 [0, 4]	2 [0, 6]	2 [0, 5]	0 [0, 1]	303
C18H24O9	6	6	0.44	3 [0, 5]	0 [0, 1]	0 [0, 1]	0 [0, 4]	1 [0, 4]	2 [0, 4]	2 [0, 4]	1 [0, 1]	140
C19H22O10	6	5	0.62	1 [0, 5]	0 [0, 1]	0 [0, 2]	0 [0, 1]	3 [0, 5]	2 [0, 3]	2 [1, 4]	1 [0, 2]	109
C19H22O9	6	5	0.41	2 [0, 6]	0 [0, 1]	0 [0, 2]	0 [0, 1]	2 [0, 4]	2 [0, 6]	3 [1, 6]	1 [0, 2]	212
C19H24O10	6	5	0.06	3 [0, 6]	0 [0, 0]	0 [0, 1]	0 [0, 1]	2 [0, 5]	3 [0, 6]	3 [0, 5]	1 [0, 2]	117
C19H24O11	6	5	-0.57	3 [0, 7]	0 [0, 0]	0 [0, 2]	0 [0, 1]	4 [0, 4]	2 [0, 5]	2 [0, 5]	0 [0, 2]	35
C19H24O9	7	6	0.26	2 [0, 6]	0 [0, 1]	0 [0, 1]	0 [0, 1]	2 [0, 4]	2 [0, 5]	2 [1, 5]	1 [0, 2]	266
C19H26O10	7	6	-0.21	4 [0, 6]	0 [0, 1]	0 [0, 1]	0 [0, 1]	1 [0, 4]	2 [0, 5]	2 [1, 4]	1 [0, 1]	127
C19H26O9	7	6	0.44	2 [0, 6]	0 [0, 0]	0 [0, 1]	0 [0, 2]	2 [0, 4]	2 [0, 6]	2 [0, 6]	1 [0, 1]	125
C20H18O9	11	6	1.39	3.5 [0, 6]	0 [0, 1]	1 [0, 3]	0 [0, 2]	0 [0, 4]	2 [0, 7]	4 [2, 5]	2 [1, 3]	228
C20H24O10	6	6	0.06	3 [0, 6]	0 [0, 0]	0 [0, 1]	0 [0, 1]	3 [0, 4]	1 [0, 4]	4 [1, 6]	0 [0, 2]	494
C20H24O11	6	5	-0.89	4 [1, 6]	0 [0, 0]	0 [0, 1]	0 [0, 0]	3 [1, 4]	1 [1, 4]	6 [2, 6]	0 [0, 2]	189
C20H24O9	7	6	0.71	2 [0, 6]	0 [0, 0]	0 [0, 1]	0 [0, 2]	2 [0, 4]	2 [0, 5]	3 [1, 6]	1 [0, 2]	377
C20H26O10	7	6	0.14	4 [0, 6]	0 [0, 0]	0 [0, 2]	0 [0, 2]	2 [0, 5]	2 [0, 6]	3 [1, 6]	0 [0, 2]	231
C20H26O11	6	6	-0.71	5 [0, 7]	0 [0, 0]	0 [0, 1]	0 [0, 1]	1 [1, 4]	2 [0, 5]	2 [0, 6]	1 [0, 2]	147
C20H26O8	8	7	1.28	2 [0, 5]	0 [0, 1]	0 [0, 2]	0 [0, 3]	2 [0, 4]	2 [0, 6]	2 [0, 6]	1 [0, 2]	638
C20H26O9	7	6	0.31	3 [0, 6]	0 [0, 0]	0 [0, 1]	0 [0, 1]	2 [0, 4]	2 [0, 5]	2 [0, 6]	0 [0, 2]	309
C20H28O10	7	6	-0.7	5 [0, 8]	0 [0, 0]	0 [0, 1]	0 [0, 1]	0 [0, 4]	3 [0, 6]	3 [0, 6]	1 [0, 1]	223
C20H28O11	7	6	-1.02	5 [0, 8]	0 [0, 0]	0 [0, 1]	0 [0, 2]	0 [0, 5]	4 [1, 6]	3 [1, 5]	1 [0, 1]	147
C20H28O8	9	7	0.95	3 [0, 6]	0 [0, 0]	0 [0, 2]	0 [0, 3]	1 [0, 4]	2 [0, 6]	2 [0, 6]	0 [0, 1]	471
C20H28O9	8	7	-0.25	4 [0, 7]	0 [0, 1]	0 [0, 1]	0 [0, 3]	1 [0, 4]	2 [0, 6]	3 [1, 6]	0 [0, 1]	170
C21H24O10	6	6	0.46	7 [0, 8]	0 [0, 0]	1 [0, 2]	0 [0, 1]	0 [0, 4]	2 [0, 6]	3 [2, 6]	2 [0, 2]	277
C21H26O10	7	6	0.84	2 [0, 7]	0 [0, 0]	0 [0, 3]	0 [0, 1]	3 [0, 4]	2 [0, 4]	2 [1, 6]	1 [0, 2]	410
C21H26O11	6	6	0.89	1 [0, 7]	0 [0, 0]	0 [0, 1]	0 [0, 0]	4 [0, 4]	3 [1, 4]	2 [1, 6]	1 [0, 2]	113
C21H26O9	7	6	0.95	1.5 [0, 6]	0 [0, 1]	0 [0, 2]	0 [0, 1]	3 [0, 4]	2 [0, 6]	3 [1, 6]	1 [0, 2]	318
C21H28O10	7	6	0.01	5 [0, 8]	0 [0, 1]	0 [0, 2]	0 [0, 2]	1 [0, 4]	2 [0, 4]	3 [0, 6]	1 [0, 2]	211
C21H28O11	7	6	-1.01	6 [0, 8]	0 [0, 0]	0 [0, 1]	0 [0, 2]	1 [0, 4]	3 [0, 5]	3 [1, 5]	1 [0, 2]	72
C21H28O8	9	7	1.65	1 [0, 4]	0 [0, 0]	0 [0, 2]	0 [0, 2]	2 [0, 4]	2 [0, 7]	2 [0, 5]	0 [0, 2]	529
C21H28O9	8	7	0.4	4 [0, 5]	0 [0, 0]	0 [0, 1]	0 [0, 2]	1 [0, 4]	2 [0, 6]	3 [1, 6]	0 [0, 2]	383
C21H30O10	8	7	-0.44	5 [0, 7]	0 [0, 1]	0 [0, 1]	0 [0, 3]	1 [0, 4]	2 [0, 8]	3 [1, 6]	0 [0, 1]	85
C21H30O9	9	7	0.21	4 [0, 6]	0 [0, 1]	0 [0, 1]	0 [0, 2]	1 [0, 3]	2 [0, 5]	3 [1, 5]	0 [0, 1]	314
C22H26O10	7	6	1.01	4 [0, 8]	0 [0, 1]	0 [0, 2]	0 [0, 2]	1 [0, 4]	3 [0, 8]	3 [1, 6]	1 [0, 2]	304
C22H26O11	7	6	-0.14	5 [0, 7]	0 [0, 0]	0 [0, 1]	0 [0, 1]	1 [0, 5]	3 [1, 4]	4 [2, 6]	1 [0, 3]	257
C22H28O10	7	6	0.96	2 [0, 6]	0 [0, 1]	0 [0, 2]	0 [0, 1]	3 [0, 4]	2 [0, 5]	3 [0, 6]	1 [0, 2]	258
C22H28O11	7	6	0.15	5 [0, 8]	0 [0, 0]	0 [0, 2]	0 [0, 0]	2 [0, 5]	3 [0, 5]	3 [1, 5]	1 [0, 2]	120
C22H28O12	7	6	-0.86	6 [0, 8]	0 [0, 0]	0 [0, 1]	0 [0, 1]	1 [0, 6]	4 [0, 4]	4 [1, 6]	1 [0, 2]	101
C22H28O9	8	7	1.14	2 [0, 5]	0 [0, 1]	0 [0, 2]	0 [0, 1]	3 [0, 4]	1 [0, 6]	3 [1, 6]	0 [0, 2]	280
C22H30O10	8	7	1.16	2 [0, 7]	0 [0, 0]	0 [0, 2]	0 [0, 2]	2 [0, 4]	2 [0, 8]	2 [0, 6]	1 [0, 2]	120
C22H30O11	8	7	0.19	5 [0, 7]	0 [0, 0]	0 [0, 1]	0 [0, 2]	1 [0, 5]	3 [0, 6]	2 [0, 4]	1 [0, 2]	47
C22H30O9	9	7	1.07	2 [0, 5]	0 [0, 0]	0 [0, 1]	0 [0, 1]	2 [0, 4]	2 [0, 7]	2 [1, 6]	0 [0, 2]	251
C23H28O11	7	6	-0.2	5 [0, 7]	0 [0, 0]	0 [0, 1]	0 [0, 3]	1 [0, 5]	3 [1, 5]	4.5 [2, 8]	1 [0, 2]	288
C23H30O10	8	7	1.36	2 [0, 7]	0 [0, 0]	0 [0, 1]	0 [0, 1]	2.5 [0, 5]	2 [0, 7]	3 [1, 5]	1 [0, 2]	190
C23H30O11	8	6	0.34	4 [0, 7]	0 [0, 1]	0 [0, 1]	0 [0, 3]	1 [0, 5]	3 [0, 5]	3 [1, 5]	1 [0, 2]	118
C23H30O12	7	6	-0.2	6 [0, 8]	0 [0, 0]	0 [0, 1]	0 [0, 3]	1 [0, 5]	3 [0, 5]	3 [0, 5]	1 [0, 2]	104
C23H32O10	9	7	1.67	3 [0, 6]	0 [0, 1]	0 [0, 1]	0 [0, 4]	2 [0, 4]	2 [0, 5]	3 [0, 4]	0 [0, 2]	105

## Sheet: Table S8
mz	retention time [min]	name	molecular Formula	adduct	polarity	xlogp(Pubchem)
225.04	10.13	Aspirin	C9H8O4	+ HCOO	Negative	1.2
916.526	10.52	Tylosin	C46H77NO17	+ H	Positive	1
914.512	10.58	Tylosin	C46H77NO17	- H	Negative	1
960.517	10.58	Tylosin	C46H77NO17	+ HCOO	Negative	1
734.469	11.26	Erythromycin	C37H67NO13	+ H	Positive	2.7
732.454	11.36	Erythromycin	C37H67NO13	- H	Negative	2.7
778.459	11.36	Erythromycin	C37H67NO13	+ HCOO	Negative	2.7
372.232	13.11	Tamoxiphen	C26H29NO	+ H	Positive	7.1
370.218	13.11	Tamoxiphen	C26H29NO	- H	Negative	7.1
416.223	13.11	Tamoxiphen	C26H29NO	+ HCOO	Negative	7.1
315.149	9.81	Ranitidine	C13H22N4O3S	+ H	Positive	0.3
313.134	9.03	Ranitidine	C13H22N4O3S	- H	Negative	0.3
359.139	9.03	Ranitidine	C13H22N4O3S	+ HCOO	Negative	0.3
264.196	9.81	Tramadol	C16H25NO2	+ H	Positive	2.6
152.071	5.74	Paracetamol	C8H9NO2	+ H	Positive	0.5
150.056	5.73	Paracetamol	C8H9NO2	- H	Negative	0.5
196.062	5.73	Paracetamol	C8H9NO2	+ HCOO	Negative	0.5
240.159	6.88	Salbutamol	C13H21NO3	+ H	Positive	0.3
238.145	6.93	Salbutamol	C13H21NO3	- H	Negative	0.3
284.15	6.94	Salbutamol	C13H21NO3	+ HCOO	Negative	0.3
351.101	7.97	Phenoxymethyl penicilin	C16H18N2O5S	+ H	Positive	2.1
349.086	7.94	Phenoxymethyl penicilin	C16H18N2O5S	- H	Negative	2.1
395.092	7.94	Phenoxymethyl penicilin	C16H18N2O5S	+ HCOO	Negative	2.1
167.104	12.29	Sodium valproat	C8H15NaO2	+ H	Positive	2.8
165.09	11.35	Sodium valproat	C8H15NaO2	- H	Negative	2.8
143.108	8.78	Valproat	C8H16O2	- H	Negative	2.8
207.138	9.79	Ibuprofen	C13H18O2	+ H	Positive	3.5
205.123	9.8	Ibuprofen	C13H18O2	- H	Negative	3.5
251.129	9.8	Ibuprofen	C13H18O2	+ HCOO	Negative	3.5
254.115	8.97	Triamterene	C12H11N7	+ H	Positive	1
252.1	9	Triamterene	C12H11N7	- H	Negative	1
235.133	10.83	Stiripentol	C14H18O3	+ H	Positive	3.6
253.123	7.7	Cimetidine	C10H16N6S	+ H	Positive	0.4
251.108	7.72	Cimetidine	C10H16N6S	- H	Negative	0.4
297.114	7.72	Cimetidine	C10H16N6S	+ HCOO	Negative	0.4
278.19	12.56	Amitriptyline	C20H23N	+ H	Positive	5
489.151	11.75	Tetracycline hydrochlorid	C22H24N2O8	+ HCOO	Negative	-2
163.123	10.47	Nicotine Ditatratdihydrat	C10H14N2	+ H	Positive	1.2
748.484	11.8	Clarithromycin	C38H69NO13	+ H	Positive	3.2
746.47	11.86	Clarithromycin	C38H69NO13	- H	Negative	3.2
792.475	11.87	Clarithromycin	C38H69NO13	+ HCOO	Negative	3.2
299.201	10.44	Noreistherone	C20H26O2	+ H	Positive	3
343.191	10.45	Noreistherone	C20H26O2	+ HCOO	Negative	3
308.222	10.24	Gabapentin Impurtiy D	C18H29NO3	+ H	Positive	NA
306.207	10.26	Gabapentin Impurtiy D	C18H29NO3	- H	Negative	NA
352.213	10.26	Gabapentin Impurtiy D	C18H29NO3	+ HCOO	Negative	NA
313.212	10.19	Oseltamivir phosphate	C16H28N2O4	+ H	Positive	1.1
357.203	10.21	Oseltamivir phosphate	C16H28N2O4	+ HCOO	Negative	1.1
237.102	9.58	Carbamazepine	C15H12N2O	+ H	Positive	2.5
407.221	8.61	Lincomyacin hydrochlorid	C18H34N2O6S	+ H	Positive	0.2
405.206	8.63	Lincomyacin hydrochlorid	C18H34N2O6S	- H	Negative	0.2
451.212	8.63	Lincomyacin hydrochlorid	C18H34N2O6S	+ HCOO	Negative	0.2
235.18	10.06	Lidocaine	C14H22N2O	+ H	Positive	2.3
233.166	10.08	Lidocaine	C14H22N2O	- H	Negative	2.3
279.171	10.08	Lidocaine	C14H22N2O	+ HCOO	Negative	2.3
425.076	4.66	Cefuroxime sodium	C16H16N4O8S	+ H	Positive	-0.2
423.062	5.8	Cefuroxime sodium	C16H16N4O8S	- H	Negative	-0.2
310.126	12.31	Ketotifen	C19H19NOS	+ H	Positive	3.2
195.088	7.89	caffeine	C8H10N4O2	+ H	Positive	-0.1
172.133	5.93	gabapentine	C9H17NO2	+ H	Positive	-1.1
170.119	5.93	gabapentine	C9H17NO2	- H	Negative	-1.1
216.124	5.94	gabapentine	C9H17NO2	+ HCOO	Negative	-1.1
